# Supplementary material for: Study of interaction of antimutagenic 1,4-dihydropyridine AV-153-Na with DNA-damaging molecules and its impact on DNA repair activity
Source: PeerJ. 2018 Apr 25;6:e4609. doi: 10.7717/peerj.4609 (PMC5923214; doi:10.7717/peerj.4609)
Supplement: Supplemental Information 1 — Primary results of comet assay of cells treated with peroxynitrite and AV-153 for 45 min, final results are given in Fig. 4. [file peerj-06-4609-s001.xls]

## Sheet: AV-153-Na vs perpxynitrite
	Primary results of comet assay of cells treated with peroxynitrite and AV-153 for 45 min , final results are given in Fig 8A.
		Damage classes (counted 100 cells per slide)					D=A1+2 x A2 +3 x A3 + 4 x A4			Damage classes (counted 100 cells per slide)
	Control	A0	A1	A2	A3	A4	Damage (arbitrary units)		Pre-incub 10 nM	A0	A1	A2	A3	A4	Damage (arbitrary units)
	n1	62	31	7	0	0	45		n1	0	52	35	10	4	164
	n2	80	14	6	0	0	26		n2	0	48	41	7	4	167
	n3	73	14	7	0	0	34		n3	0	33	58	8	1	177
						Average	35							Average	169.333
		Damage classes (counted 100 cells per slide)								Damage classes (counted 100 cells per slide)
	Vehicle Control	A0	A1	A2	A3	A4	Damage (arbitrary units)		Pre-incub 50 nM	A0	A1	A2	A3	A4	Damage (arbitrary units)
	n1	52	33	16	0	0	65		n1	35	50	13	2	0	82
	n2	77	34	11	0	0	56		n2	32	48	18	2	0	90
	n3	80	18	2	0	0	20		n3	38	32	23	7	0	99
						Average	47							Average	90.3333
		Damage classes (counted 100 cells per slide)								Damage classes (counted 100 cells per slide)
	Peroxynitrite Control	A0	A1	A2	A3	A4	Damage (arbitrary units)		Pre-incub 100 nM	A0	A1	A2	A3	A4	Damage (arbitrary units)
	n1	0	41	36	20	3	185		n1	12	36	38	9	5	159
	n2	0	33	46	15	6	194		n2	15	41	32	10	2	143
	n3	0	31	60	7	2	180		n3	7	43	31	17	2	164
						Average	186.333							Average	155.333
		Damage classes (counted 100 cells per slide)								Damage classes (counted 100 cells per slide)
	AV-153-Na (100nM Control	A0	A1	A2	A3	A4	Damage (arbitrary units)		Simult. incub 10 nM	A0	A1	A2	A3	A4	Damage (arbitrary units)
	n1	53	23	27	0	0	77		n1	8	41	35	13	3	162
	n2	52	31	17	0	0	65		n2	4	46	31	12	7	165
	n3	54	35	11	0	0	57		n3	6	28	55	24	6	177
						Average	66.3333							Average	168
										Damage classes (counted 100 cells per slide)
									Simult. incub 50 nM	A0	A1	A2	A3	A4	Damage (arbitrary units)
									n1	0	23	56	13	8	198
									n2	0	33	45	18	4	193
									n3	0	42	37	17	4	183
														Average	191.333
										Damage classes (counted 100 cells per slide)
									Simult. incub 100 nM	A0	A1	A2	A3	A4	Damage (arbitrary units)
									n1	0	36	34	21	9	203
									n2	0	40	42	12	6	184
									n3	0	51	34	10	5	169
														Average	185.333
