# Supplementary material for: Study of interaction of antimutagenic 1,4-dihydropyridine AV-153-Na with DNA-damaging molecules and its impact on DNA repair activity
Source: PeerJ. 2018 Apr 25;6:e4609. doi: 10.7717/peerj.4609 (PMC5923214; doi:10.7717/peerj.4609)
Supplement: Supplemental Information 2 — Primary results of comet assay of cells treated with peroxynitrite and AV-153 for 3 h, final results are given in Fig. 4. [file peerj-06-4609-s002.xls]

## Sheet: Лист1
		Primary results of comet assay of cells treated with peroxynitrite and AV-153 for 3 h , final results are given in Fig 8B.
			Damage classes (counted 100 cells per slide)					D=A1+2 x A2 +3 x A3 + 4 x A4
		Control	A0	A1	A2	A3	A4	Damage (arbitrary units)
		n1	76	18	4	0	0	26
		n2	65	26	9	0	0	44
		n3	69	23	8	0	0	39
			Damage classes (counted 100 cells per slide)
		Vehicle Control	A0	A1	A2	A3	A4	Damage (arbitrary units)
		n1	60	27	13	0	0	53
		n2	56	32	12	0	0	56
		n3	64	26	10	0	0	46
			Damage classes (counted 100 cells per slide)
		Peroxynitrite Control	A0	A1	A2	A3	A4	Damage (arbitrary units)
		n1	0	31	46	18	5	197
		n2	0	26	44	22	8	212
		n3	0	42	38	14	6	184
			Damage classes (counted 100 cells per slide)
		AV-153-Na (50nM Control)	A0	A1	A2	A3	A4	Damage (arbitrary units)
		n1	50	34	16	0	0	66
		n2	61	31	8	0	0	47
		n3	56	41	3	0	0	47
			Damage classes (counted 100 cells per slide)
		Incubation with AV-153-Na (50 nM/3h) peroxynitrite treatment	A0	A1	A2	A3	A4	Damage (arbitrary units)
		n1	23	34	43	0	0	120
		n2	27	45	28	0	0	101
		n3	25	40	35	0	0	110
