# Supplementary material for: Study of interaction of antimutagenic 1,4-dihydropyridine AV-153-Na with DNA-damaging molecules and its impact on DNA repair activity
Source: PeerJ. 2018 Apr 25;6:e4609. doi: 10.7717/peerj.4609 (PMC5923214; doi:10.7717/peerj.4609)
Supplement: Supplemental Information 5 [file peerj-06-4609-s005.xlsx]

## Sheet: All Data Fluorescence Intensity
Raw data - Fluorescence Intensity
	Fluorescence Intensity											Standard Deviation
	U-G	A-8oxoG	8oxoG-C	EthA-T	Tg-A	Lesion Free	Hx-T	U-A	THF-A			U-G	A-8oxoG	8oxoG-C	EthA-T	Tg-A	Lesion Free	Hx-T	U-A	THF-A
Buffer Only	8153151	12741568	8841078	5777880	8289717	8535419	8782706	6748368	5777982		Buffer Only	68297	92641	10182	172905	167634	93621	186741	69592	20126
K (1)	3439462	9642864	7262190	3685490	6592284	6880293	6732206	5015740	483538		K (1)	24364	398777	295162	61134	15753	121608	55483	113521	33888
K (1)	4040152	10034320	7477439	3819315	6853940	6832632	7429219	5237805	445192		K (1)	10963	231942	42575	17807	51820	197760	403	80491	1337
AV-153-3h (1)	4457406	9810691	7153811	3804044	6650796	6514939	7178179	5179018	460939		AV-153-3h (1)	124789	98839	80938	122423	174051	126035	151211	84531	4593
AV-153-3h (1)	3492353	9876281	6992392	3640833	6725494	6888766	7145804	4879766	415183		AV-153-3h (1)	98156	269167	259349	74291	139504	1486	117486	159506	9080
AV-153-12h (1)	3551964	9403570	7041733	3652585	6348451	6773307	6793258	5085019	425097		AV-153-12h (1)	111258	127272	92932	35159	9647	41824	83690	153178	2714
Buffer Only	6274161	9833359	7261356	4523750	6641468	6593854	7079368	5320359	4443962		Buffer Only	185646	200445	202841	71479	21763	177225	53206	64855	101549
AV-153-12h (1)	4228285	10576034	7883528	3832139	7210455	7002482	7392537	5608269	453229		AV-153-12h (1)	22745	223648	407404	36388	129143	98382	85173	78792	15162
AV-153-24h (1)	4198913	8902287	6671641	3517936	6067582	6283807	6641436	5104059	472936		AV-153-24h (1)	77270	32346	96530	83547	206261	178830	124135	35336	37
AV-153-24h (1)	4160578	9259749	6936613	3504391	6233177	6151721	6679040	4867972	459346		AV-153-24h (1)	32463	12648	57608	13676	49811	12043	193866	4655	10213
P (1)	4381575	9254694	6602709	3543786	5906893	6185750	6462583	4832803	467851		P (1)	573	116078	111789	25660	175427	162337	102790	107201	3153
P (1)	4738314	9645357	6999236	3717931	6411560	6434168	7031327	5181794	516375		P (1)	128939	114444	8219	61152	12853	56563	227367	58477	1967
	Fluorescence Intensity											Standard Deviation
	U-G	A-8oxoG	8oxoG-C	EthA-T	Tg-A	Lesion Free	Hx-T	U-A	THF-A			U-G	A-8oxoG	8oxoG-C	EthA-T	Tg-A	Lesion Free	Hx-T	U-A	THF-A
Buffer Only	7252419	11195073	8343336	5164093	7633131	7352674	8231453	5965850	5122610		Buffer Only	36106	176530	264954	147278	99103	6773	23058	44198	146374
K (2)	3234278	9809417	7287828	3857960	6722510	6726617	6724585	4799792	427429		K (2)	17923	34528	268304	512859	12958	118790	111780	95021	4761
K (2)	2921706	9540826	7094886	3463941	6344507	6411770	6779650	4705464	451748		K (2)	33045	103356	123261	40424	7098	82273	47655	92519	9128
AV-153-3h (2)	4053593	9185290	6912031	3662508	6384682	6169222	6709199	4721206	486719		AV-153-3h (2)	7367	256857	211035	128656	112879	83786	131649	94189	3173
AV-153-3h (2)	3605389	9998603	7308925	3681194	6497089	6322408	6996082	4828582	420004		AV-153-3h (2)	155541	60347	88450	38365	340	2516	306881	227650	310
AV-153-12h (2)	3716273	9078783	7028188	3708752	6323010	6083474	6829869	4650216	464378		AV-153-12h (2)	21875	55651	82943	16196	26364	57795	32020	30462	7550
Buffer Only	6725068	10472602	7716876	4737463	6970027	6747433	7581199	5418357	4798928		Buffer Only	112005	126497	37829	119554	158264	67477	285201	41239	131792
AV-153-12h (2)	3827788	10690277	8188663	4227300	7377033	7245481	7670161	5531158	518945		AV-153-12h (2)	122874	27448	40332	20792	8691	193935	99705	123640	11014
AV-153-24h (2)	3548434	9717142	7190690	3720345	6565621	6531125	6742131	4918338	466343		AV-153-24h (2)	1513	264112	135695	46642	39051	236026	210500	97325	10611
AV-153-24h (2)	3944522	10190670	7460897	4006024	6855978	6708288	6988973	5131852	703749		AV-153-24h (2)	76064	117441	150478	39735	41886	17188	26404	105178	21949
P (2)	5073096	9829550	7524995	4154125	6739886	6602625	7424977	5246262	606532		P (2)	120405	55278	271377	214256	65061	44626	180194	95410	18538
P (2)	5113855	10815722	8193116	4242072	7269676	7293998	7965262	5833923	580154		P (2)	125549	391557	100239	127158	40716	158411	340993	32092	9719
	Fluorescence Intensity											Standard Deviation
	U-G	A-8oxoG	8oxoG-C	EthA-T	Tg-A	Lesion Free	Hx-T	U-A	THF-A			U-G	A-8oxoG	8oxoG-C	EthA-T	Tg-A	Lesion Free	Hx-T	U-A	THF-A
Buffer Only	7845621	12203615	8839018	5528412	8066559	7795548	8450799	6339295	5381091		Buffer Only	172530	482083	63954	291500	141341	28473	71666	197235	152704
K (3)	4907212	10895274	7637062	4574681	7380969	6917043	7302122	5529600	2053319		K (3)	79641	396559	318773	176974	205816	282734	184506	147943	580280
K (3)	3066241	9389351	6968403	3899173	6680851	6397430	6982746	4526065	800969		K (3)	9105	69736	101801	64030	69664	136660	163933	52898	0
AV-153-3h (3)	3463249	8978737	6831164	3622829	6219421	5941161	6650841	4496764	880090		AV-153-3h (3)	13368	300316	9393	51619	100356	101798	312416	38137	7519
AV-153-3h (3)	5074538	10873454	7562663	4318682	6751972	6806109	7488262	5158034	2426912		AV-153-3h (3)	388478	35432	203096	66191	146624	101706	193278	364196	43065
AV-153-12h (3)	4419300	9835574	7403136	4268284	6560165	6816698	6891034	4758754	2041542		AV-153-12h (3)	89974	17603	187040	23553	190425	41216	65429	90122	114407
Buffer Only	6668887	10592736	7520489	4571479	6838523	6676838	7139969	5176133	4604619		Buffer Only	119201	526036	265649	4645	24324	243473	156334	162478	91512
AV-153-12h (3)	4440907	11455894	8632322	4735777	7784423	7637268	7965384	5810383	1621887		AV-153-12h (3)	5399	41593	209470	89169	68554	156917	129786	313149	3787
AV-153-24h (3)	4039431	10346058	7972024	4414534	7450105	7075733	7432313	5177723	1451306		AV-153-24h (3)	82355	138670	341522	84756	10345	33796	77970	278443	109083
AV-153-24h (3)	4842742	10441885	7336707	4242103	6943924	6584511	7188766	4924236	2497914		AV-153-24h (3)	62783	185856	33826	113484	116858	105265	142	10770	95666
P (3)	4645556	9258058	7004662	3861499	6384743	6097547	6770178	4706260	1728163		P (3)	15693	166772	86970	1832	53536	35044	104525	82014	101481
P (3)	4828321	10452469	7769260	4222614	7096992	6962345	7503732	5205254	1514488		P (3)	9406	92616	122559	112831	292030	98102	164938	22276	2665
	Fluorescence Intensity											Standard Deviation
	U-G	A-8oxoG	8oxoG-C	EthA-T	Tg-A	Lesion Free	Hx-T	U-A	THF-A			U-G	A-8oxoG	8oxoG-C	EthA-T	Tg-A	Lesion Free	Hx-T	U-A	THF-A
Buffer Only	6939624	10577446	7947648	4785854	7560770	6739721	7520559	5405063	4763205		Buffer Only	209287	196302	239562	283539	58804	95363	404173	188673	122957
PAV (1)	4472159	9876615	7387622	3753894	6831313	6510072	6709425	5060753	417071		PAV (1)	75848	8498	295989	97807	106125	205984	38225	108850	23897
PAV (1)	4415219	9183632	7197138	3518225	6646621	6183165	6727420	4538491	478585		PAV (1)	112106	162346	146286	84853	180263	69826	78227	181964	14867
PAV (2)	4858114	9391034	7268116	3749024	6559815	6356190	7010234	4766016	512284		PAV (2)	1145	72736	94878	97740	96452	28140	5408	10377	24817
PAV (2)	5373307	10650084	7936623	4195734	7283676	7177274	7473722	5373524	510549		PAV (2)	23665	114625	79602	47589	2443	86783	242978	34749	13267
PAV (3)	4821024	9853849	7352296	3947099	6614526	6693690	7090664	4794747	506809		PAV (3)	265952	307297	21324	82949	76580	126561	257767	30910	2731
Buffer Only	6770964	10570835	7744213	4801549	7270672	6908908	7589925	5365884	4797422		Buffer Only	143063	94424	224904	131666	249620	31202	180093	139688	102907
PAV (3)	5142216	10513631	8063974	4063723	7365217	7096065	7433585	5369675	480792		PAV (3)	226870	170995	201007	227601	43357	5664	246973	282032	28451
B (1)	5370406	10008074	7327714	4070404	6632126	6739998	6877799	4839937	522576		B (1)	59894	24136	366301	29947	57492	188249	86220	170932	32188
B (2)	5320216	9731837	7261799	3911640	6796058	6656234	6997328	4824550	819495		B (2)	111683	15182	55148	67701	79362	12054	2877	116501	42829
C (1)	4649929	10039277	7156295	3625580	6885321	6432648	6925454	4493868	481457		C (1)	209269	76835	99143	68701	67659	191506	111857	44510	163
C (2)	5738666	10750232	7802248	4230994	7322450	7094624	7591792	5330490	717446		C (2)	139079	150844	75135	57701	76133	125164	229525	7849	186003

## Sheet: All Data Normalized to 100%
Data normalized to 100 %
	Data normalized to 100 %											Standard Deviation
	U-G	A-8oxoG	8oxoG-C	EthA-T	Tg-A	Lesion Free	Hx-T	U-A	THF-A			U-G	A-8oxoG	8oxoG-C	EthA-T	Tg-A	Lesion Free	Hx-T	U-A	THF-A
Buffer Only	100	100	100	100	100	100	100	100	100		Buffer Only	0.837676	0.727077	0.115167	2.99253	2.02219	1.09685	2.12624	1.03124	0.348322
K (1)	42.1857	75.6804	82.1415	63.7862	79.5236	80.6087	76.653	74.3252	8.36863		K (1)	0.298829	3.12973	3.33853	1.05807	0.190031	1.42475	0.63173	1.6822	0.586502
K (1)	49.5533	78.7526	84.5761	66.1024	82.68	80.0503	84.5892	77.6159	7.70497		K (1)	0.134463	1.82036	0.481559	0.308193	0.625112	2.31693	0.00458856	1.19275	0.0231396
AV-153-3h (1)	54.671	76.9975	80.9156	65.8381	80.2295	76.3283	81.7308	76.7447	7.97751		AV-153-3h (1)	1.53056	0.775721	0.915477	2.11882	2.0996	1.47661	1.72169	1.25261	0.0794914
AV-153-3h (1)	42.8344	77.5123	79.0898	63.0133	81.1306	80.708	81.3622	72.3103	7.18561		AV-153-3h (1)	1.2039	2.11251	2.93345	1.28578	1.68286	0.0174098	1.3377	2.36362	0.157148
AV-153-12h (1)	43.5655	73.8023	79.6479	63.2167	76.5822	79.3553	77.3481	75.3518	7.35719		AV-153-12h (1)	1.3646	0.998872	1.05114	0.60851	0.116373	0.490005	0.952895	2.26985	0.0469714
Buffer Only	100	100	100	100	100	100	100	100	100		Buffer Only	2.9589	2.03842	2.79343	1.58008	0.327684	2.68773	0.751564	1.219	2.2851
AV-153-12h (1)	67.392	107.553	108.568	84.7116	108.567	106.197	104.424	105.411	10.1988		AV-153-12h (1)	0.362519	2.27438	5.61058	0.804377	1.94449	1.49203	1.20312	1.48095	0.341182
AV-153-24h (1)	66.9239	90.5315	91.8787	77.7659	91.359	95.2979	93.814	95.9345	10.6422		AV-153-24h (1)	1.23156	0.328942	1.32937	1.84685	3.10565	2.71207	1.75348	0.664166	0.00083259
AV-153-24h (1)	66.3129	94.1667	95.5278	77.4665	93.8524	93.2948	94.3451	91.4971	10.3364		AV-153-24h (1)	0.517408	0.128623	0.79335	0.302316	0.75	0.18264	2.73846	0.0874941	0.229817
P (1)	69.8352	94.1153	90.9294	78.3374	88.9396	93.8108	91.2876	90.836	10.5278		P (1)	0.0091327	1.18045	1.53951	0.567229	2.64139	2.46194	1.45197	2.01492	0.0709502
P (1)	75.5211	98.0881	96.3902	82.1869	96.5383	97.5783	99.3214	97.3956	11.6197		P (1)	2.05508	1.16383	0.113188	1.3518	0.193526	0.857814	3.21168	1.09912	0.0442623
	Data normalized to 100 %											Standard Deviation
	U-G	A-8oxoG	8oxoG-C	EthA-T	Tg-A	Lesion Free	Hx-T	U-A	THF-A			U-G	A-8oxoG	8oxoG-C	EthA-T	Tg-A	Lesion Free	Hx-T	U-A	THF-A
Buffer Only	100	100	100	100	100	100	100	100	100		Buffer Only	0.497848	1.57685	3.17564	2.85196	1.29833	0.0921161	0.280121	0.74085	2.85741
K (2)	44.5959	87.6226	87.3491	74.7074	88.0702	91.4853	81.6938	80.4545	8.34397		K (2)	0.247131	0.308421	3.21579	9.93125	0.16976	1.6156	1.35796	1.59275	0.0929409
K (2)	40.286	85.2234	85.0366	67.0774	83.118	87.2032	82.3627	78.8733	8.81871		K (2)	0.455641	0.923228	1.47736	0.78279	0.0929894	1.11895	0.578938	1.55081	0.17819
AV-153-3h (2)	55.893	82.0476	82.8449	70.9226	83.6443	83.9045	81.5069	79.1372	9.50139		AV-153-3h (2)	0.10158	2.29438	2.52938	2.49136	1.4788	1.13953	1.59934	1.5788	0.0619411
AV-153-3h (2)	49.7129	89.3125	87.6019	71.2844	85.117	85.9879	84.9921	80.937	8.19902		AV-153-3h (2)	2.14468	0.53905	1.06013	0.742918	0.00445427	0.0342188	3.72815	3.81589	0.0060516
AV-153-12h (2)	51.2418	81.0962	84.2371	71.8181	82.8364	82.7383	82.9728	77.9472	9.06526		AV-153-12h (2)	0.301623	0.497103	0.994123	0.313627	0.345389	0.786041	0.388996	0.510606	0.147386
Buffer Only	100	100	100	100	100	100	100	100	100		Buffer Only	1.66549	1.20789	0.490211	2.52359	2.27064	1.00004	3.76195	0.761098	2.74628
AV-153-12h (2)	56.9182	102.079	106.114	89.2313	105.839	107.381	101.173	102.082	10.8138		AV-153-12h (2)	1.8271	0.262093	0.522647	0.438885	0.124691	2.8742	1.31516	2.28187	0.22951
AV-153-24h (2)	52.7643	92.7863	93.1814	78.5303	94.1979	96.7942	88.9323	90.7718	9.71765		AV-153-24h (2)	0.0224979	2.52193	1.75842	0.984535	0.56027	3.49801	2.77661	1.79621	0.221112
AV-153-24h (2)	58.654	97.3079	96.6829	84.5605	98.3637	99.4199	92.1882	94.7123	14.6647		AV-153-24h (2)	1.13105	1.12141	1.94999	0.83874	0.600945	0.254734	0.348283	1.94114	0.457373
P (2)	75.4356	93.8597	97.5135	87.6867	96.6981	97.8539	97.9393	96.8239	12.6389		P (2)	1.79039	0.527834	3.51667	4.52259	0.93344	0.661377	2.37685	1.76087	0.386295
P (2)	76.0417	103.276	106.171	89.5431	104.299	108.1	105.066	107.67	12.0892		P (2)	1.86688	3.73887	1.29896	2.68409	0.584158	2.34772	4.49788	0.592283	0.202524
	Data normalized to 100 %											Standard Deviation
	U-G	A-8oxoG	8oxoG-C	EthA-T	Tg-A	Lesion Free	Hx-T	U-A	THF-A			U-G	A-8oxoG	8oxoG-C	EthA-T	Tg-A	Lesion Free	Hx-T	U-A	THF-A
Buffer Only	100	100	100	100	100	100	100	100	100		Buffer Only	2.19906	3.95033	0.723542	5.27276	1.75218	0.365247	0.848038	3.11131	2.83779
K (3)	62.5471	89.2791	86.4017	82.7486	91.5008	88.7307	86.4075	87.2274	38.158		K (3)	1.0151	3.24952	3.60643	3.20117	2.55147	3.62686	2.1833	2.33375	10.7837
K (3)	39.0822	76.9391	78.8368	70.5297	82.8216	82.0652	82.6282	71.397	14.8849		K (3)	0.116052	0.571437	1.15172	1.1582	0.863615	1.75305	1.93985	0.834446	0
AV-153-3h (3)	44.1424	73.5744	77.2842	65.5311	77.1013	76.2122	78.7007	70.9348	16.3552		AV-153-3h (3)	0.170388	2.46088	0.106267	0.933704	1.2441	1.30585	3.69688	0.601597	0.13973
AV-153-3h (3)	64.6799	89.1003	85.56	78.1179	83.7032	87.3076	88.6101	81.3661	45.1007		AV-153-3h (3)	4.95153	0.29034	2.29772	1.19729	1.81768	1.30467	2.2871	5.74506	0.800302
AV-153-12h (3)	56.3282	80.5956	83.7552	77.2063	81.3254	87.4435	81.543	75.0676	37.9392		AV-153-12h (3)	1.14681	0.144244	2.11607	0.426036	2.36067	0.528712	0.774234	1.42164	2.12609
Buffer Only	100	100	100	100	100	100	100	100	100		Buffer Only	1.78742	4.96601	3.53234	0.101608	0.355691	3.64653	2.18956	3.13898	1.9874
AV-153-12h (3)	66.5914	108.149	114.784	103.594	113.832	114.385	111.56	112.253	35.223		AV-153-12h (3)	0.080958	0.392656	2.78532	1.95055	1.00247	2.35017	1.81774	6.04986	0.0822435
AV-153-24h (3)	60.5713	97.6713	106.004	96.5669	108.943	105.974	104.094	100.031	31.5185		AV-153-24h (3)	1.23491	1.3091	4.54122	1.85402	0.151275	0.506168	1.09202	5.37936	2.36899
AV-153-24h (3)	72.6169	98.5759	97.5562	92.795	101.541	98.6172	100.683	95.1335	54.248		AV-153-24h (3)	0.941431	1.75456	0.449785	2.48244	1.70882	1.57657	0.0019888	0.20807	2.07761
P (3)	69.6601	87.4001	93.141	84.4694	93.3644	91.3239	94.8208	90.9223	37.5311		P (3)	0.235317	1.5744	1.15644	0.0400746	0.782859	0.524859	1.46394	1.58446	2.2039
P (3)	72.4007	98.6758	103.308	92.3687	103.78	104.276	105.095	100.563	32.8906		P (3)	0.141043	0.874335	1.62967	2.46815	4.27037	1.46929	2.31007	0.43036	0.0578767
	Data normalized to 100 %											Standard Deviation
	U-G	A-8oxoG	8oxoG-C	EthA-T	Tg-A	Lesion Free	Hx-T	U-A	THF-A			U-G	A-8oxoG	8oxoG-C	EthA-T	Tg-A	Lesion Free	Hx-T	U-A	THF-A
Buffer Only	100	100	100	100	100	100	100	100	100		Buffer Only	3.01583	1.85585	3.01425	5.92452	0.777751	1.41494	5.37424	3.49067	2.58139
PAV (1)	64.4438	93.3743	92.9536	78.4373	90.3521	96.5926	89.2144	93.6299	8.7561		PAV (1)	1.09297	0.0803408	3.72423	2.04367	1.40363	3.05627	0.508273	2.01385	0.5017
PAV (1)	63.6233	86.8228	90.5568	73.513	87.9093	91.7422	89.4537	83.9674	10.0475		PAV (1)	1.61545	1.53483	1.84062	1.773	2.38419	1.03604	1.04018	3.36655	0.312122
PAV (2)	70.0054	88.7836	91.4499	78.3355	86.7612	94.3094	93.2143	88.1769	10.755		PAV (2)	0.0164995	0.687652	1.19379	2.04227	1.27569	0.417525	0.0719095	0.191987	0.521015
PAV (2)	77.4294	100.687	99.8613	87.6695	96.3351	106.492	99.3772	99.4165	10.7186		PAV (2)	0.341013	1.08367	1.00158	0.994368	0.0323115	1.28763	3.23085	0.642897	0.278531
PAV (3)	69.471	93.1591	92.5091	82.4743	87.4848	99.317	94.2837	88.7084	10.6401		PAV (3)	3.83237	2.90521	0.268306	1.73321	1.01286	1.87784	3.4275	0.571871	0.0573353
Buffer Only	100	100	100	100	100	100	100	100	100		Buffer Only	2.11289	0.89325	2.90416	2.74216	3.43325	0.45162	2.37279	2.60326	2.14505
PAV (3)	75.9451	99.4589	104.129	84.6336	101.3	102.709	97.9402	100.071	10.0219		PAV (3)	3.35063	1.61761	2.59558	4.74016	0.596327	0.0819811	3.25396	5.25602	0.593048
B (1)	79.3152	94.6763	94.6218	84.7727	91.2175	97.5552	90.6175	90.1983	10.8929		B (1)	0.884571	0.228326	4.73	0.623695	0.790738	2.72473	1.13598	3.18553	0.670944
B (2)	78.574	92.0631	93.7707	81.4662	93.4722	96.3428	92.1923	89.9116	17.082		B (2)	1.64944	0.143622	0.712119	1.40998	1.09154	0.17447	0.0379055	2.17114	0.89275
C (1)	68.6745	94.9715	92.4083	75.5085	94.6999	93.1066	91.2454	83.7489	10.0357		C (1)	3.09068	0.726858	1.28022	1.43081	0.930574	2.77187	1.47376	0.8295	0.00339766
C (2)	84.754	101.697	100.749	88.1173	100.712	102.688	100.025	99.3404	14.9548		C (2)	2.05405	1.42698	0.970208	1.20172	1.04712	1.81163	3.02407	0.146276	3.87714

## Sheet: All Data Cleavage Rates Means
Cleavage rate										Mean for each Series										Mean of 3 the Series (3 values)
	U-G	A-8oxoG	8oxoG-C	EthA-T	Tg-A	Hx-T	U-A	THF-A			U-G	A-8oxoG	8oxoG-C	EthA-T	Tg-A	Hx-T	U-A	THF-A			U-G	A-8oxoG	8oxoG-C	EthA-T	Tg-A	Hx-T	U-A	THF-A
K (1)	47.6661	6.11395	-1.90143	20.8694	1.34613	4.90735	7.79506	89.6182		K (1)	42.8817	3.86753	-3.77754	19.1467	-0.969452	-0.381317	5.41812	89.9965		K	40.266	2.70447	-2.89002	18.4903	-1.89338	-2.16282	5.17391	90.1596
K (1)	38.0974	1.62112	-5.65364	17.424	-3.28504	-5.66998	3.04117	90.3748		AV-153-3h (1)	37.6503	1.54141	-2.00249	17.834	-2.81731	-3.94432	4.9297	90.3226		AV-153-3h	35.0841	2.44707	-0.351775	18.983	1.19956	1.15765	1.76093	89.7196
AV-153-3h (1)	28.3739	-0.87678	-6.00997	13.7436	-5.11106	-7.07804	-0.54562	89.5484		AV-153-12h (1)	40.8206	2.86062	-1.30076	20.2845	0.631352	2.09964	2.89238	90.5626		AV-153-12h	28.0237	1.96174	2.33712	17.7334	4.22423	2.75905	3.72503	89.2132
AV-153-3h (1)	46.9267	3.9596	2.00499	21.9243	-0.523569	-0.810593	10.405	91.0968		AV-153-24h (1)	29.3476	2.03352	0.597207	17.6815	1.76777	0.215663	0.629482	88.8767		AV-153-24h	52.5279	3.24626	3.50291	20.7093	4.20887	8.12684	10.8049	90.3833
AV-153-12h (1)	45.1007	6.99764	-0.368727	20.3371	3.49448	2.52935	5.04498	90.7288		P (1)	24.081	-0.423522	2.14453	16.1338	3.12922	0.451675	1.67915	88.4348		P	40.1582	1.31737	-0.311364	15.6681	0.660046	2.37831	5.57036	89.5285
AV-153-12h (1)	36.5406	-1.2764	-2.23279	20.2318	-2.23178	1.66993	0.739782	90.3964		PAV (1)	31.9664	4.34701	2.52971	19.3329	5.31925	5.06642	5.77091	89.9915		PAV	34.7646	3.7023	2.15443	15.3429	2.11051	4.52895	3.102	87.7777
AV-153-24h (1)	29.774	5.00162	3.58793	18.3971	4.13324	1.55719	-0.667953	88.8327
AV-153-24h (1)	28.9211	-0.934588	-2.39351	16.9659	-0.597705	-1.12587	1.92692	88.9207		K (2)	52.5279	3.24626	3.50291	20.7093	4.20887	8.12684	10.8049	90.3833		Standard deviation 3 series
P (1)	25.5574	-0.32453	3.07152	16.4944	5.19266	2.68975	3.17107	88.7776		AV-153-3h (2)	37.7856	-0.826683	-0.307154	16.2858	0.661432	2.00781	5.77785	89.5704			U-G	A-8oxoG	8oxoG-C	EthA-T	Tg-A	Hx-T	U-A	THF-A
P (1)	22.6046	-0.522514	1.21754	15.7733	1.06577	-1.7864	0.187224	88.0919		AV-153-12h (2)	42.5309	3.46143	-0.315574	15.0504	0.658661	2.7488	5.36287	89.4865		K	6.20512	0.529511	4.14033	5.55668	3.33527	4.57312	2.72933	11.9879
PAV (1)	33.2829	3.33184	3.76741	18.7958	6.46066	7.63843	3.06726	90.935		AV-153-24h (2)	43.246	3.13245	3.24274	16.9074	1.87229	7.69809	5.47846	87.6051		AV-153-3h	2.14852	1.20084	1.19235	2.87156	2.2821	3.08544	0.970117	15.3074
PAV (1)	30.6499	5.36218	1.29201	19.87	4.17784	2.49441	8.47457	89.0481		P (2)	26.2832	4.27216	1.06612	13.7784	2.34874	1.35981	0.725543	87.9503		AV-153-12h	1.92789	2.03177	1.65822	4.86192	1.78684	1.3021	2.55835	15.664
	U-G	A-8oxoG	8oxoG-C	EthA-T	Tg-A	Hx-T	U-A	THF-A		PAV (2)	26.5307	5.65538	4.62933	17.3064	8.77074	3.9212	6.57342	89.2654		AV-153-24h	7.01757	0.956202	1.549	5.73113	2.71597	4.43261	2.57775	17.6876
K (2)	51.2535	4.2222	4.52119	18.3395	3.73302	10.7029	12.0575	90.8794												P	1.58013	2.88681	1.34595	3.38338	2.12504	1.90972	0.663073	14.154
K (2)	53.8022	2.27033	2.48463	23.0792	4.68472	5.55083	9.55231	89.8872		K (3)	40.9428	2.81416	3.27932	10.3992	-2.02184	0.966078	7.34696	69.4289		PAV	2.80387	0.679595	1.15726	1.17809	1.74132	0.60949	0.47895	0.371463
AV-153-3h (2)	33.385	2.21306	1.26279	15.4722	0.310029	2.85754	5.68179	88.6759		AV-153-3h (3)	33.9984	0.703962	0.29758	12.2703	1.48091	-2.37852	6.86502	63.4413
AV-153-3h (2)	42.1861	-3.86643	-1.8771	17.0994	1.01283	1.15808	5.8739	90.4649		AV-153-12h (3)	38.683	6.64147	1.9343	10.5704	3.73982	4.60833	8.00809	62.9097
AV-153-12h (2)	38.0675	1.98459	-1.81161	13.1985	-0.118609	-0.28351	5.79055	89.0434		AV-153-24h (3)	34.6041	3.93843	0.523877	7.39048	-2.88329	-0.16067	4.57054	57.6249
AV-153-12h (2)	46.9943	4.93827	1.18046	16.9024	1.43593	5.78112	4.93519	89.9296		P (3)	27.1451	4.8336	-0.530671	9.46242	-0.87911	-2.30714	2.00045	63.6807
AV-153-24h (2)	45.4882	4.14064	3.73251	18.8688	2.68228	8.12235	6.22192	89.9605		PAV (3)	28.0546	4.68233	2.73605	17.2786	6.64249	4.85544	6.62511	89.7646
AV-153-24h (2)	41.0037	2.12427	2.75296	14.946	1.06229	7.27382	4.735	85.2497
P (2)	22.9099	4.08181	0.347857	10.3902	1.18109	-0.0873441	1.05262	87.0839
P (2)	29.6564	4.4625	1.78439	17.1667	3.51639	2.80697	0.398468	88.8166
PAV (2)	25.7705	5.85925	3.03204	16.9377	8.00365	1.16121	6.50255	88.596
PAV (2)	27.291	5.45151	6.22663	17.6752	9.53783	6.68119	6.6443	89.9348
	U-G	A-8oxoG	8oxoG-C	EthA-T	Tg-A	Hx-T	U-A	THF-A
K (3)	29.509	-0.618035	2.62478	6.74189	-3.12198	2.61827	1.69425	56.9957
K (3)	52.3766	6.24635	3.93386	14.0565	-0.921705	-0.686114	12.9997	81.8621
AV-153-3h (3)	42.0796	3.46116	-1.40655	14.015	-1.16656	-3.26523	6.9247	78.5399
AV-153-3h (3)	25.9173	-2.05323	2.00171	10.5256	4.12838	-1.49181	6.80535	48.3427
AV-153-12h (3)	35.5833	7.83123	4.21791	11.7072	6.99655	6.74777	14.153	56.6129
AV-153-12h (3)	41.7828	5.45172	-0.349303	9.43355	0.483081	2.46888	1.86314	69.2065
AV-153-24h (3)	42.8434	7.83497	-0.028077	8.8771	-2.80151	1.77386	5.60852	70.2584
AV-153-24h (3)	26.3648	0.0418824	1.07583	5.90386	-2.96508	-2.0952	3.53256	44.9913
P (3)	23.7219	4.29659	-1.98981	7.50572	-2.23434	-3.82918	0.439706	58.9033
P (3)	30.5683	5.37061	0.928469	11.4191	0.476119	-0.78509	3.5612	68.4581
PAV (3)	30.0513	6.20031	6.85476	16.9586	11.9136	5.0679	10.6815	89.2867
PAV (3)	26.0579	3.16435	-1.38265	17.5986	1.37141	4.64298	2.56869	90.2424
											U-G	A-8oxoG	8oxoG-C	EthA-T	Tg-A	Hx-T	U-A	THF-A
										K	45.4508	3.30932	1.00156	16.7517	0.405858	2.90387	7.85666	83.2696
										B (1)	18.6971	2.95105	3.00689	13.1028	6.4965	7.11157	7.54124	88.8342
										B (2)	18.4433	4.44215	2.66977	15.4413	2.97953	4.30801	6.67535	82.2696
										C (1)	26.2409	-2.00296	0.749988	18.901	-1.71131	1.99903	10.0505	89.2212
										C (2)	17.4646	0.965031	1.88792	14.1894	1.92419	2.59375	3.26005	85.4366

## Sheet: Difference NT-T by Series
Series 1											Difference between Cleavage Rates : Not Treated - Treated (NT-T)
Mean Series 1
	U-G	A-8oxoG	8oxoG-C	EthA-T	Tg-A	Hx-T	U-A	THF-A			Positive result : Inhibition of the excision
K (1)	42.8817	3.86753	-3.77754	19.1467	-0.969452	-0.381317	5.41812	89.9965			Negative result : Stimulation of the excision
AV-153-3h (1)	37.6503	1.54141	-2.00249	17.834	-2.81731	-3.94432	4.9297	90.3226
AV-153-12h (1)	40.8206	2.86062	-1.30076	20.2845	0.631352	2.09964	2.89238	90.5626
AV-153-24h (1)	29.3476	2.03352	0.597207	17.6815	1.76777	0.215663	0.629482	88.8767
P (1)	24.081	-0.423522	2.14453	16.1338	3.12922	0.451675	1.67915	88.4348
PAV (1)	31.9664	4.34701	2.52971	19.3329	5.31925	5.06642	5.77091	89.9915
Not Treated - Treated
	U-G	A-8oxoG	8oxoG-C	EthA-T	Tg-A	Hx-T	U-A	THF-A
AV-153-3h (1)	5.23144	2.32612	-1.77505	1.31274	1.84786	3.563	0.488412	-0.326082
AV-153-12h (1)	2.06112	1.00691	-2.47678	-1.13776	-1.6008	-2.48096	2.52573	-0.56607
AV-153-24h (1)	13.5342	1.83402	-4.37475	1.46523	-2.73722	-0.59698	4.78863	1.11983
P (1)	18.8007	4.29105	-5.92207	3.01285	-4.09867	-0.832992	3.73897	1.56174
PAV (1)	10.9154	-0.479478	-6.30725	-0.186182	-6.2887	-5.44774	-0.352795	0.00498147
Series 2
Mean Series 2
	U-G	A-8oxoG	8oxoG-C	EthA-T	Tg-A	Hx-T	U-A	THF-A
K (2)	52.5279	3.24626	3.50291	20.7093	4.20887	8.12684	10.8049	90.3833
AV-153-3h (2)	37.7856	-0.826683	-0.307154	16.2858	0.661432	2.00781	5.77785	89.5704
AV-153-12h (2)	42.5309	3.46143	-0.315574	15.0504	0.658661	2.7488	5.36287	89.4865
AV-153-24h (2)	43.246	3.13245	3.24274	16.9074	1.87229	7.69809	5.47846	87.6051
P (2)	26.2832	4.27216	1.06612	13.7784	2.34874	1.35981	0.725543	87.9503
PAV (2)	26.5307	5.65538	4.62933	17.3064	8.77074	3.9212	6.57342	89.2654
Not Treated - Treated
	U-G	A-8oxoG	8oxoG-C	EthA-T	Tg-A	Hx-T	U-A	THF-A
AV-153-3h (2)	14.7423	4.07295	3.81007	4.42349	3.54744	6.11903	5.02707	0.812885
AV-153-12h (2)	9.99697	-0.215166	3.81849	5.6589	3.55021	5.37804	5.44204	0.896809
AV-153-24h (2)	9.28193	0.113811	0.260176	3.80192	2.33658	0.428753	5.32646	2.7782
P (2)	26.2447	-1.02589	2.43679	6.93091	1.86012	6.76703	10.0794	2.43304
PAV (2)	25.9972	-2.40912	-1.12642	3.40288	-4.56187	4.20564	4.23149	1.11788
Series 3
Mean Series 3
	U-G	A-8oxoG	8oxoG-C	EthA-T	Tg-A	Hx-T	U-A	THF-A
K (3)	40.9428	2.81416	3.27932	10.3992	-2.02184	0.966078	7.34696	69.4289
AV-153-3h (3)	33.9984	0.703962	0.29758	12.2703	1.48091	-2.37852	6.86502	63.4413
AV-153-12h (3)	38.683	6.64147	1.9343	10.5704	3.73982	4.60833	8.00809	62.9097
AV-153-24h (3)	34.6041	3.93843	0.523877	7.39048	-2.88329	-0.16067	4.57054	57.6249
P (3)	27.1451	4.8336	-0.530671	9.46242	-0.87911	-2.30714	2.00045	63.6807
PAV (3)	28.0546	4.68233	2.73605	17.2786	6.64249	4.85544	6.62511	89.7646
Not Treated - Treated
	U-G	A-8oxoG	8oxoG-C	EthA-T	Tg-A	Hx-T	U-A	THF-A
AV-153-3h (3)	6.94439	2.1102	2.98174	-1.87114	-3.50275	3.3446	0.481933	5.98758
AV-153-12h (3)	2.25978	-3.82731	1.34501	-0.171176	-5.76166	-3.64225	-0.661139	6.51921
AV-153-24h (3)	6.33869	-1.12427	2.75544	3.0087	0.861451	1.12675	2.77641	11.804
P (3)	13.7978	-2.01944	3.80999	0.936757	-1.14273	3.27322	5.3465	5.74816
PAV (3)	12.8882	-1.86817	0.543265	-6.8794	-8.66433	-3.88936	0.721845	-20.3357

## Sheet: Compilation NT-T by Lesion
Difference between Cleavage Rates : Not Treated - Treated (NT-T)
	U-G	A-8oxoG	8oxoG-C	EthA-T	Tg-A	Hx-T	U-A	THF-A
AV-153-3h (1)	5.23144	2.32612	-1.77505	1.31274	1.84786	3.563	0.488412	-0.326082
AV-153-3h (2)	14.7423	4.07295	3.81007	4.42349	3.54744	6.11903	5.02707	0.812885
AV-153-3h (3)	6.94439	2.1102	2.98174	-1.87114	-3.50275	3.3446	0.481933	5.98758
AV-153-12h (1)	2.06112	1.00691	-2.47678	-1.13776	-1.6008	-2.48096	2.52573	-0.56607
AV-153-12h (2)	9.99697	-0.215166	3.81849	5.6589	3.55021	5.37804	5.44204	0.896809
AV-153-12h (3)	2.25978	-3.82731	1.34501	-0.171176	-5.76166	-3.64225	-0.661139	6.51921
AV-153-24h (1)	13.5342	1.83402	-4.37475	1.46523	-2.73722	-0.59698	4.78863	1.11983
AV-153-24h (2)	9.28193	0.113811	0.260176	3.80192	2.33658	0.428753	5.32646	2.7782
AV-153-24h (3)	6.33869	-1.12427	2.75544	3.0087	0.861451	1.12675	2.77641	11.804
P (1)	18.8007	4.29105	-5.92207	3.01285	-4.09867	-0.832992	3.73897	1.56174
P (2)	26.2447	-1.02589	2.43679	6.93091	1.86012	6.76703	10.0794	2.43304
P (3)	13.7978	-2.01944	3.80999	0.936757	-1.14273	3.27322	5.3465	5.74816
PAV (1)	10.9154	-0.479478	-6.30725	-0.186182	-6.2887	-5.44774	-0.352795	0.00498147
PAV (2)	25.9972	-2.40912	-1.12642	3.40288	-4.56187	4.20564	4.23149	1.11788
PAV (3)	12.8882	-1.86817	0.543265	-6.8794	-8.66433	-3.88936	0.721845	-20.3357
