# Supplementary material for: Study of interaction of antimutagenic 1,4-dihydropyridine AV-153-Na with DNA-damaging molecules and its impact on DNA repair activity
Source: PeerJ. 2018 Apr 25;6:e4609. doi: 10.7717/peerj.4609 (PMC5923214; doi:10.7717/peerj.4609)
Supplement: Supplemental Information 6 [file peerj-06-4609-s006.xlsx]

## Sheet: All Data Fluo Intensity
Raw data - Fluorescence Intensity
	Fluorescence Intensity											Standard Deviation
	U-G	A-8oxoG	8oxoG-C	EthA-T	Tg-A	Lesion Free	Hx-T	U-A	THF-A			U-G	A-8oxoG	8oxoG-C	EthA-T	Tg-A	Lesion Free	Hx-T	U-A	THF-A
Buffer Only	7958392	12391852	8881515	5590253	8260494	8183776	8720203	6649978	5628312		Buffer Only	10653	12752	211401	16789	134098	164588	115853	67769	81954
K (1)	887326	9501294	7266964	3266144	4582686	6659954	6371820	2338384	285431		K (1)	0	140102	95398	28976	36327	35570	38735	96282	59273
K (1)	928443	9042724	6897292	3160533	3301318	6355624	6141609	2497721	295423		K (1)	34401	189010	142658	185449	152292	175672	232819	51717	2700
AV-153-3h (1)	792601	8636343	6422595	2918278	4096981	6001542	6075402	2189158	297408		AV-153-3h (1)	2676	40587	67572	15648	21162	106270	35389	4972	2875
AV-153-3h (1)	833443	9153270	6879574	3017768	5123913	6243329	6423886	2175565	266326		AV-153-3h (1)	11778	170972	23777	16622	161369	133317	53872	30360	7613
AV-153-12h (1)	694504	8180285	5883131	2502506	4792784	5724422	5705647	1830806	259478		AV-153-12h (1)	38151	488573	379481	36858	12147	242459	280518	807	770
Buffer Only	6274161	9833359	7261356	4523750	6641468	6593854	7079368	5320359	4443962		Buffer Only	185646	200445	202841	71479	21763	177225	53206	64855	101549
AV-153-12h (1)	870948	8622514	6674820	2931590	5570418	6013020	6387561	2709082	352236		AV-153-12h (1)	7436	18078	14078	5570	146801	45596	82108	19260	1151
AV-153-24h (1)	945930	8920122	7056763	3136069	5758664	6358812	6576215	3511449	354217		AV-153-24h (1)	12402	24890	216513	16059	65040	19773	38294	63870	13201
AV-153-24h (1)	928878	9006280	6691777	3061634	5312762	6264506	6304735	2584391	354614		AV-153-24h (1)	37879	189927	155754	4823	88015	72042	138649	4126	12211
P (1)	1232732	8383070	6136038	3020108	3743485	5912151	5910115	2822470	336190		P (1)	90899	230568	25731	50503	71808	23708	144487	21270	3711
P (1)	1563266	8900863	6874359	3208388	3807810	6027195	6307907	3337769	365375		P (1)	30557	1277	24940	931	264219	121948	1760	59298	2141
	Fluorescence Intensity											Standard Deviation
	U-G	A-8oxoG	8oxoG-C	EthA-T	Tg-A	Lesion Free	Hx-T	U-A	THF-A			U-G	A-8oxoG	8oxoG-C	EthA-T	Tg-A	Lesion Free	Hx-T	U-A	THF-A
Buffer Only	7252419	11195073	8343336	5164093	7633131	7352674	8231453	5965850	5122610		Buffer Only	36106	176530	264954	147278	99103	6773	23058	44198	146374
K (2)	1000576	9469412	7239107	3357297	4421697	6484263	6280617	2108776	345911		K (2)	26173	119299	209527	15183	114339	14731	51286	73397	17602
K (2)	743220	8089891	6281153	2788135	3889215	5631703	5572830	1703535	302104		K (2)	9946	40179	16112	139029	320	125082	162040	9938	4468
AV-153-3h (2)	855398	8452515	6775221	2912912	5296568	5901920	6148140	2818426	358650		AV-153-3h (2)	14472	12564	151713	23991	18000	52056	111252	47796	2107
AV-153-3h (2)	663526	8794314	6740134	2738768	4664012	5903163	6101841	1903912	328041		AV-153-3h (2)	60340	91946	38474	2380	95280	5575	63651	76588	19834
AV-153-12h (2)	696256	8463309	6398254	2781017	5507318	5790728	6112992	2054256	299496		AV-153-12h (2)	28684	68521	146476	4814	297643	126155	190010	56769	3875
Buffer Only	6725068	10472602	7716876	4737463	6970027	6747433	7581199	5418357	4798928		Buffer Only	112005	126497	37829	119554	158264	67477	285201	41239	131792
AV-153-12h (2)	761531	9375434	7582276	3203115	5686378	6307307	6784343	2437561	399388		AV-153-12h (2)	2847	91560	57051	61625	3807	33584	213063	17473	8016
AV-153-24h (2)	668532	9289445	7285262	3156649	5901380	6370190	6574858	1811978	341885		AV-153-24h (2)	16695	41690	156710	85879	47017	19403	105354	66915	3779
AV-153-24h (2)	693004	8226715	6689451	2830407	5588907	5690356	5990799	2141889	360210		AV-153-24h (2)	6664	103800	108504	83642	1223	99010	177029	66130	6887
P (2)	1087303	8981699	6981681	3104204	4903330	6286199	6281316	3452180	421253		P (2)	83529	92096	242940	23388	125397	80467	126753	5679	2506
P (2)	1146394	9552199	7479896	3342809	4013753	6366049	6632246	3199307	363142		P (2)	33758	170837	229409	104495	72005	152738	47533	145077	12986
	Fluorescence Intensity											Standard Deviation
	U-G	A-8oxoG	8oxoG-C	EthA-T	Tg-A	Lesion Free	Hx-T	U-A	THF-A			U-G	A-8oxoG	8oxoG-C	EthA-T	Tg-A	Lesion Free	Hx-T	U-A	THF-A
Buffer Only	7845621	12203615	8839018	5528412	8066559	7795548	8450799	6339295	5381091		Buffer Only	172530	482083	63954	291500	141341	28473	71666	197235	152704
K (3)	758219	10519021	8205868	3534066	5705045	6934381	7487719	2918233	397898		K (3)	2113	112669	345706	18128	224702	59515	42212	126720	14746
K (3)	696661	8409469	6562506	2847587	4465637	5809374	6107079	2361209	341577		K (3)	13098	180977	72878	78571	101908	19891	16900	77752	3981
AV-153-3h (3)	621916	8433761	6504877	2875140	4861637	5762382	5901153	2099346	318571		AV-153-3h (3)	23649	499055	145037	99032	109588	188245	148575	47707	9878
AV-153-3h (3)	682185	9092674	7151012	3179803	5965948	6207334	6677323	2653243	349175		AV-153-3h (3)	3484	21797	150930	129999	23623	1972	229829	23795	9624
AV-153-12h (3)	714621	9534588	7071757	3200310	6125749	6228828	6910419	3277052	368657		AV-153-12h (3)	6179	378509	90900	92993	19190	306816	140224	10121	3014
Buffer Only	6668887	10592736	7520489	4571479	6838523	6676838	7139969	5176133	4604619		Buffer Only	119201	526036	265649	4645	24324	243473	156334	162478	91512
AV-153-12h (3)	849597	10316039	8158091	3703349	7150945	6888240	7879671	3539720	429718		AV-153-12h (3)	30292	8168	110526	151273	80286	108343	95112	44219	4161
AV-153-24h (3)	755227	10258902	7997827	3556626	6611429	6771536	7244312	2964332	396543		AV-153-24h (3)	20807	116079	263833	44111	34839	132921	70237	12542	5569
AV-153-24h (3)	613117	8193529	6443909	2724103	5589469	5675380	6200401	2431625	358070		AV-153-24h (3)	8692	152831	119236	98521	202026	64250	36034	19629	5294
P (3)	1022401	9160324	7432764	3172937	5495373	6200361	6870517	3320820	396496		P (3)	22847	125406	68059	27211	288001	18386	92530	28272	7315
P (3)	920225	9116917	7067498	3130124	5105672	6071803	6803313	2915475	331145		P (3)	25005	45996	85083	62211	14921	30333	31723	68185	3485
	Fluorescence Intensity											Standard Deviation
	U-G	A-8oxoG	8oxoG-C	EthA-T	Tg-A	Lesion Free	Hx-T	U-A	THF-A			U-G	A-8oxoG	8oxoG-C	EthA-T	Tg-A	Lesion Free	Hx-T	U-A	THF-A
Buffer Only	6939624	10577446	7947648	4785854	7560770	6739721	7520559	5405063	4763205		Buffer Only	209287	196302	239562	283539	58804	95363	404173	188673	122957
PAV (1)	648297	8488760	6159480	2673703	4588163	5661091	5363914	1373997	254304		PAV (1)	22484	54635	117327	15040	187892	8403	59544	20823	6352
PAV (1)	602942	7709697	5848372	2313940	4466924	5163615	4924593	1433791	208596		PAV (1)	32745	396905	351582	95816	228360	213258	109504	55280	8351
PAV (2)	748361	7989923	6313647	2751564	5222800	5779892	5817375	2143806	329786		PAV (2)	49793	153875	92567	75130	140703	82027	46623	128726	3569
PAV (2)	645430	8524844	6830313	2678007	5001862	5756276	6019063	1636518	297160		PAV (2)	33059	130881	13979	17466	48231	93308	195433	99073	40910
PAV (3)	755039	9245809	7113143	3078733	5903701	6367638	6293565	1970272	317241		PAV (3)	58846	141323	2136	56258	336866	101107	79579	25862	9213
Buffer Only	6770964	10570835	7744213	4801549	7270672	6908908	7589925	5365884	4797422		Buffer Only	143063	94424	224904	131666	249620	31202	180093	139688	102907
PAV (3)	787634	9447666	6999487	3074454	6075930	6388051	6366195	2244566	311058		PAV (3)	4396	1177	8207	56231	176097	7992	89862	16640	11929
B (1)	1173445	9326094	7457856	3052513	6240998	6436742	6495553	3519774	340158		B (1)	13275	121300	63395	66738	35273	27900	182463	113023	9660
B (2)	913637	7840892	6296120	2512299	5427736	5414821	5465688	2838360	315348		B (2)	24425	109087	278272	121225	183970	134374	281531	173517	8321
C (1)	900006	8598610	6379835	2807813	5463701	5802494	5655201	2488454	346946		C (1)	25686	10459	83476	9629	149280	101157	194098	62317	592
C (2)	1158171	9094854	7003235	2965577	6008941	6256881	6597570	3183240	339692		C (2)	61889	113328	178105	15519	53222	152752	227691	182340	2318

## Sheet: All Data Normalized to 100%
Data normalized to 100 %
	Data Normalized to 100 %											Standard Deviation
	U-G	A-8oxoG	8oxoG-C	EthA-T	Tg-A	Lesion Free	Hx-T	U-A	THF-A			U-G	A-8oxoG	8oxoG-C	EthA-T	Tg-A	Lesion Free	Hx-T	U-A	THF-A
Buffer Only	100	100	100	100	100	100	100	100	100		Buffer Only	0.133859	0.102906	2.38024	0.300326	1.62337	2.01115	1.32856	1.01909	1.4561
K (1)	11.1496	76.6737	81.8212	58.4257	55.4771	81.38	73.0696	35.1638	5.07134		K (1)	0	1.1306	1.07412	0.518331	0.439768	0.43464	0.444198	1.44785	1.05312
K (1)	11.6662	72.9731	77.659	56.5365	39.9651	77.6613	70.4297	37.5598	5.24887		K (1)	0.432261	1.52528	1.60623	3.31736	1.84362	2.14659	2.66988	0.777702	0.0479718
AV-153-3h (1)	9.95931	69.6937	72.3142	52.203	49.5973	73.3346	69.6704	32.9198	5.28414		AV-153-3h (1)	0.0336249	0.32753	0.760816	0.279916	0.256183	1.29854	0.405828	0.0747672	0.051081
AV-153-3h (1)	10.4725	73.8652	77.4595	53.9827	62.0291	76.2891	73.6667	32.7154	4.7319		AV-153-3h (1)	0.147995	1.37971	0.267713	0.297339	1.9535	1.62904	0.617784	0.456543	0.135263
AV-153-12h (1)	8.72669	66.0134	66.2402	44.7655	58.0205	69.9484	65.4302	27.531	4.61023		AV-153-12h (1)	0.479381	3.9427	4.27271	0.659326	0.147049	2.96268	3.21687	0.0121354	0.0136808
Buffer Only	100	100	100	100	100	100	100	100	100		Buffer Only	2.9589	2.03842	2.79343	1.58008	0.327684	2.68773	0.751564	1.219	2.2851
AV-153-12h (1)	13.8815	87.6864	91.9225	64.8044	83.8733	91.1913	90.2278	50.9192	7.92617		AV-153-12h (1)	0.118518	0.183844	0.193876	0.123128	2.21037	0.691492	1.15982	0.362006	0.0259003
AV-153-24h (1)	15.0766	90.7129	97.1824	69.3245	86.7077	96.4354	92.8927	66.0002	7.97075		AV-153-24h (1)	0.197668	0.253118	2.98172	0.354993	0.979302	0.29987	0.540924	1.20048	0.297055
AV-153-24h (1)	14.8048	91.589	92.156	67.6791	79.9938	95.0052	89.0579	48.5755	7.97968		AV-153-24h (1)	0.60373	1.93146	2.14497	0.106615	1.32523	1.09256	1.95849	0.0775512	0.274777
P (1)	19.6478	85.2513	84.5026	66.7612	56.3653	89.6615	83.4837	53.0504	7.5651		P (1)	1.44878	2.34475	0.354355	1.1164	1.08121	0.359547	2.04096	0.399785	0.0835066
P (1)	24.9159	90.517	94.6705	70.9232	57.3339	91.4063	89.1027	62.7358	8.22183		P (1)	0.487029	0.0129864	0.343462	0.0205803	3.97832	1.84942	0.024861	1.11455	0.0481777
	Data Normalized to 100 %											Standard Deviation
	U-G	A-8oxoG	8oxoG-C	EthA-T	Tg-A	Lesion Free	Hx-T	U-A	THF-A			U-G	A-8oxoG	8oxoG-C	EthA-T	Tg-A	Lesion Free	Hx-T	U-A	THF-A
Buffer Only	100	100	100	100	100	100	100	100	100		Buffer Only	0.497848	1.57685	3.17564	2.85196	1.29833	0.0921161	0.280121	0.74085	2.85741
K (2)	13.7964	84.5855	86.7651	65.0123	57.9277	88.1892	76.3002	35.3475	6.75263		K (2)	0.360886	1.06564	2.51131	0.294011	1.49793	0.200349	0.623049	1.23029	0.343614
K (2)	10.2479	72.263	75.2835	53.9908	50.9518	76.5939	67.7017	28.5548	5.89746		K (2)	0.13714	0.358899	0.193112	2.69222	0.00419225	1.70118	1.96855	0.166581	0.0872212
AV-153-3h (2)	11.7947	75.5021	81.2052	56.407	69.3892	80.269	74.6908	47.2427	7.00131		AV-153-3h (2)	0.199547	0.112228	1.81837	0.464573	0.235814	0.707987	1.35155	0.80116	0.0411314
AV-153-3h (2)	9.14903	78.5552	80.7846	53.0348	61.1022	80.2859	74.1284	31.9135	6.40379		AV-153-3h (2)	0.831998	0.821308	0.461134	0.0460875	1.24824	0.0758228	0.773266	1.28377	0.387185
AV-153-12h (2)	9.60033	75.5985	76.687	53.853	72.1502	78.7568	74.2638	34.4336	5.84655		AV-153-12h (2)	0.395509	0.612064	1.7556	0.0932206	3.89936	1.71577	2.30834	0.951566	0.075645
Buffer Only	100	100	100	100	100	100	100	100	100		Buffer Only	1.66549	1.20789	0.490211	2.52359	2.27064	1.00004	3.76195	0.761098	2.74628
AV-153-12h (2)	11.3238	89.5234	98.2558	67.6125	81.5833	93.4771	89.4891	44.9871	8.32244		AV-153-12h (2)	0.0423341	0.874281	0.739302	1.3008	0.0546196	0.49773	2.81041	0.322478	0.167037
AV-153-24h (2)	9.9409	88.7024	94.4069	66.6316	84.668	94.4091	86.7258	33.4415	7.1242		AV-153-24h (2)	0.24825	0.398086	2.03074	1.81276	0.67456	0.287561	1.38967	1.23497	0.0787468
AV-153-24h (2)	10.3048	78.5546	86.686	59.7452	80.1849	84.3336	79.0218	39.5302	7.50605		AV-153-24h (2)	0.0990919	0.991158	1.40606	1.76554	0.0175466	1.46737	2.33511	1.22048	0.143511
P (2)	16.1679	85.7638	90.4729	65.5246	70.3488	93.1643	82.8539	63.7127	8.77806		P (2)	1.24205	0.879399	3.14817	0.493682	1.79909	1.19256	1.67194	0.10481	0.05222
P (2)	17.0466	91.2113	96.9291	70.5612	57.5859	94.3477	87.4828	59.0457	7.56715		P (2)	0.501973	1.63128	2.97282	2.20572	1.03307	2.26365	0.626985	2.67751	0.270602
	Data Normalized to 100 %											Standard Deviation
	U-G	A-8oxoG	8oxoG-C	EthA-T	Tg-A	Lesion Free	Hx-T	U-A	THF-A			U-G	A-8oxoG	8oxoG-C	EthA-T	Tg-A	Lesion Free	Hx-T	U-A	THF-A
Buffer Only	100	100	100	100	100	100	100	100	100		Buffer Only	2.19906	3.95033	0.723542	5.27276	1.75218	0.365247	0.848038	3.11131	2.83779
K (3)	9.66423	86.1959	92.8369	63.9255	70.7246	88.9531	88.6037	46.034	7.39437		K (3)	0.0269322	0.923243	3.91114	0.327906	2.7856	0.763449	0.499503	1.99896	0.274034
K (3)	8.87962	68.9097	74.2447	51.5082	55.3599	74.5217	72.2663	37.2472	6.34773		K (3)	0.166947	1.48298	0.824503	1.42122	1.26334	0.255158	0.199981	1.22651	0.0739813
AV-153-3h (3)	7.92692	69.1087	73.5928	52.0066	60.269	73.9189	69.8295	33.1164	5.92019		AV-153-3h (3)	0.301429	4.0894	1.64087	1.79133	1.35855	2.41478	1.75812	0.75256	0.183569
AV-153-3h (3)	8.69511	74.508	80.9028	57.5175	73.959	79.6267	79.0141	41.8539	6.48893		AV-153-3h (3)	0.0444069	0.178611	1.70754	2.35147	0.292851	0.0252965	2.71961	0.375357	0.178848
AV-153-12h (3)	9.10853	78.1292	80.0061	57.8884	75.9401	79.9024	81.7724	51.6943	6.85097		AV-153-12h (3)	0.0787573	3.10161	1.02839	1.68209	0.237896	3.93578	1.6593	0.159655	0.0560109
Buffer Only	100	100	100	100	100	100	100	100	100		Buffer Only	1.78742	4.96601	3.53234	0.101608	0.355691	3.64653	2.18956	3.13898	1.9874
AV-153-12h (3)	12.7397	97.3879	108.478	81.0099	104.569	103.166	110.36	68.3854	9.33232		AV-153-12h (3)	0.454229	0.0771094	1.46967	3.30906	1.17403	1.62267	1.33211	0.854286	0.0903658
AV-153-24h (3)	11.3246	96.8485	106.347	77.8003	96.6792	101.418	101.461	57.2692	8.61185		AV-153-24h (3)	0.312001	1.09584	3.50819	0.964917	0.509452	1.99078	0.983716	0.242304	0.120944
AV-153-24h (3)	9.19369	77.3505	85.6847	59.5891	81.735	85.001	86.8407	46.9776	7.77632		AV-153-24h (3)	0.130337	1.44279	1.58548	2.15512	2.95423	0.962282	0.50468	0.379221	0.114972
P (3)	15.3309	86.4774	98.8335	69.4072	80.3591	92.8637	96.2261	64.1564	8.61083		P (3)	0.342591	1.18389	0.904981	0.595234	4.21145	0.27537	1.29594	0.546199	0.158862
P (3)	13.7988	86.0676	93.9766	68.4707	74.6604	90.9383	95.2849	56.3253	7.19158		P (3)	0.37495	0.434222	1.13135	1.36085	0.21819	0.454302	0.444302	1.3173	0.0756849
	Data Normalized to 100 %											Standard Deviation
	U-G	A-8oxoG	8oxoG-C	EthA-T	Tg-A	Lesion Free	Hx-T	U-A	THF-A			U-G	A-8oxoG	8oxoG-C	EthA-T	Tg-A	Lesion Free	Hx-T	U-A	THF-A
Buffer Only	100	100	100	100	100	100	100	100	100		Buffer Only	3.01583	1.85585	3.01425	5.92452	0.777751	1.41494	5.37424	3.49067	2.58139
PAV (1)	9.34196	80.2534	77.5007	55.8668	60.6838	83.9959	71.3233	25.4206	5.33893		PAV (1)	0.323994	0.516524	1.47625	0.314259	2.48509	0.124679	0.79175	0.38525	0.133356
PAV (1)	8.6884	72.8881	73.5862	48.3496	59.0803	76.6147	65.4817	26.5268	4.37932		PAV (1)	0.471856	3.75237	4.42372	2.00207	3.02033	3.1642	1.45606	1.02274	0.175323
PAV (2)	10.7839	75.5374	79.4404	57.4937	69.0776	85.7586	77.353	39.6629	6.92362		PAV (2)	0.717517	1.45475	1.16471	1.56983	1.86096	1.21707	0.619941	2.38158	0.0749285
PAV (2)	9.30065	80.5945	85.9413	55.9567	66.1555	85.4082	80.0348	30.2775	6.23866		PAV (2)	0.47638	1.23736	0.175889	0.364951	0.637911	1.38445	2.59865	1.83297	0.858875
PAV (3)	10.8801	87.4106	89.5	64.3299	78.0833	94.4793	83.6848	36.4523	6.66024		PAV (3)	0.847971	1.33608	0.0268759	1.17551	4.45545	1.50017	1.05815	0.478477	0.19342
Buffer Only	100	100	100	100	100	100	100	100	100		Buffer Only	2.11289	0.89325	2.90416	2.74216	3.43325	0.45162	2.37279	2.60326	2.14505
PAV (3)	11.6325	89.3748	90.3835	64.0305	83.5677	92.4611	83.8769	41.8303	6.48386		PAV (3)	0.0649243	0.0111344	0.105976	1.1711	2.42202	0.115677	1.18396	0.310107	0.248654
B (1)	17.3305	88.2248	96.3023	63.5735	85.838	93.1658	85.5813	65.5954	7.09043		B (1)	0.196058	1.1475	0.818611	1.38993	0.485141	0.403826	2.40402	2.10633	0.201358
B (2)	13.4935	74.1748	81.301	52.3227	74.6525	78.3745	72.0124	52.8964	6.57328		B (2)	0.360731	1.03196	3.59329	2.52471	2.5303	1.94494	3.70927	3.23371	0.173447
C (1)	13.2921	81.3428	82.382	58.4772	75.1471	83.9857	74.5093	46.3755	7.23193		C (1)	0.379355	0.098942	1.07791	0.200539	2.05318	1.46415	2.55731	1.16136	0.01234
C (2)	17.105	86.0372	90.4318	61.7629	82.6463	90.5625	86.9254	59.3237	7.08072		C (2)	0.914035	1.07208	2.29985	0.323208	0.732009	2.21094	2.99991	3.39814	0.0483176

## Sheet: All Data-Cleavage Rates-Means
Cleavage rate										Mean for each Series										Mean of the 3 Series (3 values)
	U-G	A-8oxoG	8oxoG-C	EthA-T	Tg-A	Hx-T	U-A	THF-A			U-G	A-8oxoG	8oxoG-C	EthA-T	Tg-A	Hx-T	U-A	THF-A			U-G	A-8oxoG	8oxoG-C	EthA-T	Tg-A	Hx-T	U-A	THF-A
K (1)	86.2994	5.78305	-0.542217	28.2063	31.8295	10.2118	56.7906	93.7683		K (1)	85.6387	5.90984	-0.269623	27.7037	40.1843	9.76175	54.2135	93.5048		K	85.9924	4.99042	-0.170467	28.3655	32.8573	6.98938	55.1634	93.4004
K (1)	84.9781	6.03663	0.00297117	27.2012	48.5392	9.31173	51.6363	93.2413		AV-153-3h (1)	86.346	4.071	-0.0713112	29.0274	25.5303	4.21701	56.1134	93.2959		AV-153-3h	85.2712	4.74974	1.68098	30.4534	12.7413	4.36239	46.3085	92.0132
AV-153-3h (1)	86.4194	4.96479	1.3915	28.8154	32.3685	4.99656	55.1102	92.7945		AV-153-12h (1)	86.1509	4.73453	2.24977	32.4689	12.5386	3.75793	52.4016	92.3586		AV-153-12h	82.0915	3.80281	3.46708	29.5827	31.2629	9.75715	51.8277	92.6239
AV-153-3h (1)	86.2726	3.17722	-1.53412	29.2393	18.692	3.43745	57.1166	93.7974		AV-153-24h (1)	84.3915	4.76494	1.11219	28.4379	12.944	4.96686	40.2155	91.6677		AV-153-24h	85.4882	4.87037	1.66285	27.8956	33.8962	12.5454	61.3189	92.3217
AV-153-12h (1)	87.5241	5.62558	5.3014	36.0021	17.0524	6.45935	60.641	93.4091		P (1)	75.4141	2.94578	1.09132	23.9749	37.2056	4.70519	36.0993	91.2839		P	87.4017	4.08352	-1.06787	30.7402	14.6402	6.14754	52.3868	91.7437
AV-153-12h (1)	84.7776	3.84349	-0.801851	28.9357	8.02488	1.0565	44.1623	91.3082		PAV (1)	88.7688	4.65984	5.84284	35.1906	25.3202	14.8091	67.5561	93.9639		PAV	85.4573	6.04126	-0.65853	28.3645	19.6728	8.195	46.6835	91.5277
AV-153-24h (1)	84.3661	5.93409	-0.774614	28.113	10.0873	3.6737	31.5602	91.7346
AV-153-24h (1)	84.4168	3.59578	2.999	28.7627	15.8006	6.26002	48.8707	91.6008		K (2)	85.4882	4.87037	1.66285	27.8956	33.8962	12.5454	61.3189	92.3217		Standard deviation 3 series
P (1)	78.0867	4.91872	5.75374	25.5409	37.1354	6.89023	40.8326	91.5626		AV-153-3h (2)	86.9553	4.04719	-0.893715	31.835	18.7242	7.30947	50.6974	91.6507			U-G	A-8oxoG	8oxoG-C	EthA-T	Tg-A	Hx-T	U-A	THF-A
P (1)	72.7415	0.972844	-3.57109	22.4088	37.2758	2.52014	31.366	91.0052		AV-153-12h (2)	87.8481	4.11985	-1.24202	29.6453	10.5562	4.9856	54.0761	91.8366		K	1.76057	0.521531	1.831	0.991325	8.6393	5.6273	6.12062	0.968666
PAV (1)	88.8781	4.4556	7.73283	33.4887	27.7539	15.0871	69.736	93.6438		AV-153-24h (2)	88.6257	6.44861	-1.3935	29.2893	7.61873	7.21844	58.8523	91.7767		AV-153-3h	1.49074	1.39073	0.415093	1.72168	6.37419	2.16006	2.96402	0.882279
PAV (1)	88.6596	4.86407	3.95286	36.8925	22.8865	14.5311	65.3763	94.284		P (2)	82.289	5.63391	0.0764444	27.4396	31.7269	9.17156	34.5147	91.2787		AV-153-12h	1.06914	0.428477	2.51825	4.03302	5.7144	5.2486	10.8465	0.585454
	U-G	A-8oxoG	8oxoG-C	EthA-T	Tg-A	Hx-T	U-A	THF-A		PAV (2)	88.2678	8.77737	3.37162	33.721	20.9966	8.04651	59.1501	92.3111		AV-153-24h	2.56241	1.0709	1.99607	1.37894	4.38006	4.30448	9.82641	0.317745
K (2)	84.3559	4.08627	1.61476	26.2808	34.3143	13.4812	59.9186	92.343												P	4.60478	1.70845	3.19786	1.78217	11.1853	6.80761	0.922751	0.0741406
K (2)	86.6205	5.65447	1.71093	29.5104	33.4781	11.6096	62.7193	92.3004		K (3)	88.6101	5.31515	-1.99723	29.5086	23.1026	1.70965	49.1337	91.5847		PAV	0.412107	2.19306	1.3292	1.94858	5.98803	3.4376	5.18699	0.832124
AV-153-3h (2)	85.3061	5.93869	-1.16627	29.7275	13.5542	6.94939	41.1446	91.2777		AV-153-3h (3)	89.1782	6.46782	-0.580726	28.7049	12.7919	3.15075	51.3182	91.9209
AV-153-3h (2)	88.6044	2.15569	-0.621163	33.9426	23.8942	7.66956	60.2502	92.0238		AV-153-12h (3)	88.1258	3.91008	-2.63942	24.5137	1.79982	-4.6567	34.5083	91.19
AV-153-12h (2)	87.8102	4.01013	2.62805	31.6212	8.38859	5.70483	56.2786	92.5764		AV-153-24h (3)	89.0089	6.75325	-2.83213	26.5918	4.25756	-1.10341	44.1323	91.18
AV-153-12h (2)	87.8861	4.22958	-5.11209	27.6695	12.7238	4.26637	51.8737	91.0968		P (3)	84.1586	6.11655	-4.88479	24.9827	15.6827	-4.20027	34.4877	91.4096
AV-153-24h (2)	89.4704	6.04468	0.00233755	29.4224	10.318	8.13826	64.5781	92.4539		PAV (3)	87.9516	5.40979	3.75863	31.3299	13.4863	10.3546	58.0883	92.969
AV-153-24h (2)	87.7809	6.85254	-2.78934	29.1561	4.91948	6.29862	53.1264	91.0996
P (2)	82.6458	7.94352	2.88889	29.6677	24.4895	11.0669	31.6126	90.5779
P (2)	81.9322	3.32429	-2.736	25.2116	38.9642	7.27618	37.4169	91.9795
PAV (2)	87.4253	11.9186	7.3674	32.9587	19.4511	9.80154	53.7505	91.9266
PAV (2)	89.1104	5.63609	-0.624165	34.4832	22.5421	6.29148	64.5497	92.6955
	U-G	A-8oxoG	8oxoG-C	EthA-T	Tg-A	Hx-T	U-A	THF-A
K (3)	89.1356	3.09955	-4.3661	28.1357	20.4922	0.392804	48.2491	91.6873
K (3)	88.0845	7.53074	0.371634	30.8816	25.7131	3.0265	50.0183	91.482
AV-153-3h (3)	89.2762	6.50737	0.441195	29.6437	18.466	5.53222	55.199	91.991
AV-153-3h (3)	89.0802	6.42827	-1.60265	27.7661	7.11776	0.769279	47.4373	91.8508
AV-153-12h (3)	88.6004	2.21916	-0.129863	27.5511	4.95896	-2.34036	35.3032	91.4258
AV-153-12h (3)	87.6513	5.601	-5.14897	21.4763	-1.35932	-6.97304	33.7134	90.9541
AV-153-24h (3)	88.8337	4.50594	-4.85993	23.2877	4.67284	-0.0424843	43.5317	91.5086
AV-153-24h (3)	89.184	9.00056	-0.804336	29.896	3.84229	-2.16434	44.7329	90.8515
P (3)	83.491	6.87709	-6.42855	25.2591	13.4656	-3.6208	30.9134	90.7275
P (3)	84.8262	5.35601	-3.34103	24.7064	17.8999	-4.77973	38.062	92.0918
PAV (3)	88.4841	7.4817	5.27023	31.9111	17.354	11.4252	61.4176	92.9506
PAV (3)	87.419	3.33789	2.24703	30.7487	9.61856	9.28408	54.759	92.9875
	U-G	A-8oxoG	8oxoG-C	EthA-T	Tg-A	Hx-T	U-A	THF-A			U-G	A-8oxoG	8oxoG-C	EthA-T	Tg-A	Hx-T	U-A	THF-A
B (1)	81.3982	5.30353	-3.36655	31.7631	7.86539	8.14095	29.5928	92.3894		K	86.579	5.36512	-0.201337	28.3693	32.3944	8.00561	54.8887	92.4704
B (2)	82.7834	5.35853	-3.73397	33.2402	4.74902	8.11753	32.5081	91.613		B (1)	81.3982	5.30353	-3.36655	31.7631	7.86539	8.14095	29.5928	92.3894
C (1)	84.1733	3.14687	1.90952	30.3724	10.5239	11.2833	44.7817	91.3891		B (2)	82.7834	5.35853	-3.73397	33.2402	4.74902	8.11753	32.5081	91.613
C (2)	81.1125	4.99686	0.144285	31.8008	8.74117	4.01618	34.4942	92.1814		C (1)	84.1733	3.14687	1.90952	30.3724	10.5239	11.2833	44.7817	91.3891
										C (2)	81.1125	4.99686	0.144285	31.8008	8.74117	4.01618	34.4942	92.1814

## Sheet: Difference NT-T by Series 
											Difference between Cleavage Rates : Not Treated - Treated (NT-T)
Series 1
Mean Series 1											Positive result : Inhibition of the excision
	U-G	A-8oxoG	8oxoG-C	EthA-T	Tg-A	Hx-T	U-A	THF-A			Negative result : Stimulation of the excision
K (1)	85.6387	5.90984	-0.269623	27.7037	40.1843	9.76175	54.2135	93.5048
AV-153-3h (1)	86.346	4.071	-0.0713112	29.0274	25.5303	4.21701	56.1134	93.2959
AV-153-12h (1)	86.1509	4.73453	2.24977	32.4689	12.5386	3.75793	52.4016	92.3586
AV-153-24h (1)	84.3915	4.76494	1.11219	28.4379	12.944	4.96686	40.2155	91.6677
P (1)	75.4141	2.94578	1.09132	23.9749	37.2056	4.70519	36.0993	91.2839
PAV (1)	88.7688	4.65984	5.84284	35.1906	25.3202	14.8091	67.5561	93.9639
Not Treated - Treated Series 1
	U-G	A-8oxoG	8oxoG-C	EthA-T	Tg-A	Hx-T	U-A	THF-A
AV-153-3h (1)	-0.707257	1.83884	-0.198312	-1.32363	14.6541	5.54475	-1.89992	0.208873
AV-153-12h (1)	-0.512126	1.1753	-2.5194	-4.76518	27.6457	6.00383	1.81185	1.14617
AV-153-24h (1)	1.24725	1.1449	-1.38181	-0.734141	27.2403	4.79489	13.998	1.83711
P (1)	10.2246	2.96406	-1.36095	3.72887	2.97871	5.05656	18.1142	2.22093
PAV (1)	-3.13012	1.25	-6.11247	-7.48688	14.8642	-5.04735	-13.3427	-0.459078
Series 2
Mean Series 2
	U-G	A-8oxoG	8oxoG-C	EthA-T	Tg-A	Hx-T	U-A	THF-A
K (2)	85.4882	4.87037	1.66285	27.8956	33.8962	12.5454	61.3189	92.3217
AV-153-3h (2)	86.9553	4.04719	-0.893715	31.835	18.7242	7.30947	50.6974	91.6507
AV-153-12h (2)	87.8481	4.11985	-1.24202	29.6453	10.5562	4.9856	54.0761	91.8366
AV-153-24h (2)	88.6257	6.44861	-1.3935	29.2893	7.61873	7.21844	58.8523	91.7767
P (2)	82.289	5.63391	0.0764444	27.4396	31.7269	9.17156	34.5147	91.2787
PAV (2)	88.2678	8.77737	3.37162	33.721	20.9966	8.04651	59.1501	92.3111
Not Treated - Treated Series 2
	U-G	A-8oxoG	8oxoG-C	EthA-T	Tg-A	Hx-T	U-A	THF-A
AV-153-3h (2)	-1.46709	0.823182	2.55656	-3.93944	15.1719	5.23595	10.6215	0.670952
AV-153-12h (2)	-2.35993	0.750519	2.90487	-1.74975	23.34	7.55982	7.24281	0.485054
AV-153-24h (2)	-3.13749	-1.57824	3.05635	-1.39369	26.2774	5.32699	2.46669	0.544942
P (2)	3.19918	-0.763533	1.5864	0.45596	2.16932	3.37386	26.8042	1.043
PAV (2)	-2.77966	-3.907	-1.70877	-5.82537	12.8996	4.49891	2.16885	0.0106299
Series 3
Mean Series 3
	U-G	A-8oxoG	8oxoG-C	EthA-T	Tg-A	Hx-T	U-A	THF-A
K (3)	88.6101	5.31515	-1.99723	29.5086	23.1026	1.70965	49.1337	91.5847
AV-153-3h (3)	89.1782	6.46782	-0.580726	28.7049	12.7919	3.15075	51.3182	91.9209
AV-153-12h (3)	88.1258	3.91008	-2.63942	24.5137	1.79982	-4.6567	34.5083	91.19
AV-153-24h (3)	89.0089	6.75325	-2.83213	26.5918	4.25756	-1.10341	44.1323	91.18
P (3)	84.1586	6.11655	-4.88479	24.9827	15.6827	-4.20027	34.4877	91.4096
PAV (3)	87.9516	5.40979	3.75863	31.3299	13.4863	10.3546	58.0883	92.969
Not Treated - Treated Series 3
	U-G	A-8oxoG	8oxoG-C	EthA-T	Tg-A	Hx-T	U-A	THF-A
AV-153-3h (3)	-0.568121	-1.15267	-1.41651	0.803771	10.3108	-1.4411	-2.18444	-0.336199
AV-153-12h (3)	0.484206	1.40506	0.642184	4.99492	21.3028	6.36635	14.6254	0.394732
AV-153-24h (3)	-0.398825	-1.4381	0.8349	2.91678	18.8451	2.81306	5.00146	0.404648
P (3)	4.45146	-0.801405	2.88755	4.5259	7.41989	5.90992	14.646	0.17506
PAV (3)	0.65849	-0.0946474	-5.75587	-1.8213	9.61636	-8.64499	-8.9546	-1.38434
T - NT Mean of 3 Series
T-NT	U-G	A-8oxoG	8oxoG-C	EthA-T	Tg-A	Hx-T	U-A	THF-A
AV-153-3h	-0.914157	0.503116	0.313914	-1.48643	13.3789	3.1132	2.17906	0.181209
AV-153-12h	-0.795951	1.1103	0.342552	-0.506669	24.0962	6.64333	7.89336	0.675319
AV-153-24h	-0.763024	-0.623813	0.836479	0.262983	24.121	4.31165	7.15539	0.928899
P	5.95841	0.466372	1.03767	2.90357	4.1893	4.78012	19.8548	1.14633
PAV	-1.75043	-0.917214	-4.5257	-5.04452	12.46	-3.06448	-6.70948	-0.610929
T - NT Standard Deviation of 3 Series
	U-G	A-8oxoG	8oxoG-C	EthA-T	Tg-A	Hx-T	U-A	THF-A
AV-153-3h	0.483884	1.52122	2.03546	2.37579	2.66969	3.94716	7.31279	0.504145
AV-153-12h	1.44316	0.33208	2.72452	4.99738	3.23834	0.81414	6.43151	0.410263
AV-153-24h	2.21494	1.53335	2.21908	2.3218	4.59434	1.3248	6.05991	0.789653
P	3.7473	2.16314	2.17676	2.15683	2.82689	1.29043	6.26321	1.02684
PAV	2.09353	2.67509	2.44604	2.91238	2.65137	6.7926	7.99577	0.709774

## Sheet: Compilation NT-T by Lesion
Difference between Cleavage Rates : Not Treated - Treated (NT-T)
	U-G	A-8oxoG	8oxoG-C	EthA-T	Tg-A	Hx-T	U-A	THF-A
AV-153-3h (1)	-0.707257	1.83884	-0.198312	-1.32363	14.6541	5.54475	-1.89992	0.208873
AV-153-3h (2)	-1.46709	0.823182	2.55656	-3.93944	15.1719	5.23595	10.6215	0.670952
AV-153-3h (3)	-0.568121	-1.15267	-1.41651	0.803771	10.3108	-1.4411	-2.18444	-0.336199
AV-153-12h (1)	-0.512126	1.1753	-2.5194	-4.76518	27.6457	6.00383	1.81185	1.14617
AV-153-12h (2)	-2.35993	0.750519	2.90487	-1.74975	23.34	7.55982	7.24281	0.485054
AV-153-12h (3)	0.484206	1.40506	0.642184	4.99492	21.3028	6.36635	14.6254	0.394732
AV-153-24h (1)	1.24725	1.1449	-1.38181	-0.734141	27.2403	4.79489	13.998	1.83711
AV-153-24h (2)	-3.13749	-1.57824	3.05635	-1.39369	26.2774	5.32699	2.46669	0.544942
AV-153-24h (3)	-0.398825	-1.4381	0.8349	2.91678	18.8451	2.81306	5.00146	0.404648
P (1)	10.2246	2.96406	-1.36095	3.72887	2.97871	5.05656	18.1142	2.22093
P (2)	3.19918	-0.763533	1.5864	0.45596	2.16932	3.37386	26.8042	1.043
P (3)	4.45146	-0.801405	2.88755	4.5259	7.41989	5.90992	14.646	0.17506
PAV (1)	-3.13012	1.25	-6.11247	-7.48688	14.8642	-5.04735	-13.3427	-0.459078
PAV (2)	-2.77966	-3.907	-1.70877	-5.82537	12.8996	4.49891	2.16885	0.0106299
PAV (3)	0.65849	-0.0946474	-5.75587	-1.8213	9.61636	-8.64499	-8.9546	-1.38434
